# Supplementary material for: Clitoromegaly, Vulvovaginal Hemangioma Mimicking Pelvic Organ Prolapse, and Heavy Menstrual Bleeding: Gynecologic Manifestations of Klippel-Trénaunay Syndrome
Source: Medicina (Kaunas). 2021 Apr 9;57(4):366. doi: 10.3390/medicina57040366 (PMC8070069; doi:10.3390/medicina57040366)
Supplement: Supplementary file 1 [file medicina-57-00366-s001.zip › Supplementary Table 2.xlsx]

## Sheet: david_GOBP
Supplementary Table S2. Result of DAVID functional annotation
Category	Term	Count	%	PValue	Genes	List Total	Pop Hits	Pop Total	Fold Enrichment	Bonferroni	Benjamini	FDR
GOTERM_BP_ALL	GO:0045165~cell fate commitment	6	17.6471	3.12477e-05	TENM4, APC2, POU6F2, TBX1, OLIG2, KDM6B	27	243	16792	15.3562	0.0375255	0.0375255	0.0506296
GOTERM_BP_ALL	GO:0001708~cell fate specification	4	11.7647	0.000269087	TENM4, APC2, TBX1, OLIG2	27	82	16792	30.3379	0.28065	0.151855	0.435205
GOTERM_BP_ALL	GO:0030154~cell differentiation	15	44.1176	0.000339322	APC2, POU6F2, TBX1, HERC1, TENM4, GMCL1, MCOLN3, MAP2, VAMP5, ETV1, SLC4A7, PDGFRB, TNK2, OLIG2, KDM6B	27	3652	16792	2.55446	0.339924	0.129308	0.548506
GOTERM_BP_ALL	GO:0048869~cellular developmental process	15	44.1176	0.000891424	APC2, POU6F2, TBX1, HERC1, TENM4, GMCL1, MCOLN3, MAP2, VAMP5, ETV1, SLC4A7, PDGFRB, TNK2, OLIG2, KDM6B	27	3992	16792	2.3369	0.664318	0.238829	1.43494
GOTERM_BP_ALL	GO:0014706~striated muscle tissue development	5	14.7059	0.00192958	TENM4, VAMP5, PDGFRB, TBX1, KDM6B	27	350	16792	8.88466	0.905965	0.376757	3.08172
GOTERM_BP_ALL	GO:0007417~central nervous system development	7	20.5882	0.00217774	TENM4, POU6F2, MAP2, TBX1, OLIG2, HERC1, KDM6B	27	904	16792	4.8158	0.930641	0.359011	3.47151
GOTERM_BP_ALL	GO:0060537~muscle tissue development	5	14.7059	0.00229325	TENM4, VAMP5, PDGFRB, TBX1, KDM6B	27	367	16792	8.47311	0.939804	0.330652	3.65245
GOTERM_BP_ALL	GO:0048839~inner ear development	4	11.7647	0.00254492	MCOLN3, PDGFRB, SLC4A7, TBX1	27	178	16792	13.9759	0.955797	0.322855	4.04558
GOTERM_BP_ALL	GO:0043583~ear development	4	11.7647	0.00373843	MCOLN3, PDGFRB, SLC4A7, TBX1	27	204	16792	12.1946	0.98979	0.399132	5.88949
GOTERM_BP_ALL	GO:0007399~nervous system development	10	29.4118	0.0039108	TENM4, MCOLN3, POU6F2, MAP2, ETV1, SLC4A7, TBX1, OLIG2, HERC1, KDM6B	27	2170	16792	2.86602	0.991739	0.380982	6.15304
GOTERM_BP_ALL	GO:0007275~multicellular organism development	15	44.1176	0.00687925	APC2, POU6F2, TBX1, HERC1, TENM4, GMCL1, MCOLN3, MAP2, VAMP5, ETV1, SLC4A7, PDGFRB, OLIG2, ANO6, KDM6B	27	4877	16792	1.91283	0.999786	0.536115	10.5843
GOTERM_BP_ALL	GO:0030182~neuron differentiation	7	20.5882	0.00969967	TENM4, MCOLN3, MAP2, ETV1, SLC4A7, OLIG2, HERC1	27	1226	16792	3.55096	0.999993	0.629979	14.6121
GOTERM_BP_ALL	GO:0061061~muscle structure development	5	14.7059	0.0121262	VAMP5, PDGFRB, ETV1, TBX1, KDM6B	27	589	16792	5.27951	1	0.682953	17.9404
GOTERM_BP_ALL	GO:0048513~animal organ development	11	32.3529	0.0143573	TENM4, MCOLN3, VAMP5, PDGFRB, ETV1, SLC4A7, TBX1, OLIG2, HERC1, ANO6, KDM6B	27	3129	16792	2.18638	1	0.717574	20.893
GOTERM_BP_ALL	GO:0051179~localization	16	47.0588	0.0147706	TNFAIP8L3, MCM3AP, APC2, TBX1, PNPLA2, HERC1, NUP214, MCOLN3, VAMP5, KCNF1, SLC4A7, PDGFRB, TNK2, LRWD1, ANO6, GOLGB1	27	5872	16792	1.69462	1	0.703073	21.4288
GOTERM_BP_ALL	GO:0009888~tissue development	8	23.5294	0.0149009	TENM4, MCOLN3, VAMP5, PDGFRB, SLC4A7, TBX1, ANO6, KDM6B	27	1756	16792	2.83338	1	0.682888	21.5971
GOTERM_BP_ALL	GO:0035051~cardiocyte differentiation	3	8.82353	0.0151841	TENM4, PDGFRB, KDM6B	27	122	16792	15.2933	1	0.667674	21.9615
GOTERM_BP_ALL	GO:0048699~generation of neurons	7	20.5882	0.0155478	TENM4, MCOLN3, MAP2, ETV1, SLC4A7, OLIG2, HERC1	27	1357	16792	3.20817	1	0.655464	22.4274
GOTERM_BP_ALL	GO:0045834~positive regulation of lipid metabolic process	3	8.82353	0.0161392	TNFAIP8L3, PDGFRB, PNPLA2	27	126	16792	14.8078	1	0.649428	23.1792
GOTERM_BP_ALL	GO:0051234~establishment of localization	14	41.1765	0.0166763	MCM3AP, TNFAIP8L3, APC2, HERC1, NUP214, MCOLN3, VAMP5, KCNF1, SLC4A7, PDGFRB, TNK2, LRWD1, ANO6, GOLGB1	27	4790	16792	1.81774	1	0.642707	23.856
GOTERM_BP_ALL	GO:0048731~system development	13	38.2353	0.0183148	POU6F2, TBX1, HERC1, TENM4, MCOLN3, MAP2, VAMP5, ETV1, SLC4A7, PDGFRB, OLIG2, ANO6, KDM6B	27	4291	16792	1.88418	1	0.659517	25.8864
GOTERM_BP_ALL	GO:0060977~coronary vasculature morphogenesis	2	5.88235	0.0199498	PDGFRB, TBX1	27	13	16792	95.6809	1	0.674096	27.8617
GOTERM_BP_ALL	GO:0048856~anatomical structure development	15	44.1176	0.0201971	APC2, POU6F2, TBX1, HERC1, TENM4, GMCL1, MCOLN3, MAP2, VAMP5, ETV1, SLC4A7, PDGFRB, OLIG2, ANO6, KDM6B	27	5473	16792	1.70453	1	0.662381	28.1561
GOTERM_BP_ALL	GO:0044767~single-organism developmental process	15	44.1176	0.0202634	APC2, POU6F2, TBX1, HERC1, TENM4, GMCL1, MCOLN3, MAP2, VAMP5, ETV1, SLC4A7, PDGFRB, OLIG2, ANO6, KDM6B	27	5475	16792	1.70391	1	0.647972	28.2349
GOTERM_BP_ALL	GO:0022008~neurogenesis	7	20.5882	0.0207918	TENM4, MCOLN3, MAP2, ETV1, SLC4A7, OLIG2, HERC1	27	1447	16792	3.00863	1	0.642528	28.8596
GOTERM_BP_ALL	GO:0048714~positive regulation of oligodendrocyte differentiation	2	5.88235	0.0229848	TENM4, OLIG2	27	15	16792	82.9235	1	0.665354	31.3982
GOTERM_BP_ALL	GO:0032502~developmental process	15	44.1176	0.0260392	APC2, POU6F2, TBX1, HERC1, TENM4, GMCL1, MCOLN3, MAP2, VAMP5, ETV1, SLC4A7, PDGFRB, OLIG2, ANO6, KDM6B	27	5632	16792	1.65641	1	0.697624	34.7925
GOTERM_BP_ALL	GO:0048468~cell development	8	23.5294	0.0265008	TENM4, MAP2, PDGFRB, ETV1, SLC4A7, TBX1, OLIG2, HERC1	27	1968	16792	2.52815	1	0.6909	35.2916
GOTERM_BP_ALL	GO:0021953~central nervous system neuron differentiation	3	8.82353	0.0291702	MAP2, OLIG2, HERC1	27	173	16792	10.7848	1	0.713351	38.108
GOTERM_BP_ALL	GO:0048738~cardiac muscle tissue development	3	8.82353	0.0333228	TENM4, PDGFRB, KDM6B	27	186	16792	10.0311	1	0.749109	42.2617
GOTERM_BP_ALL	GO:0006810~transport	13	38.2353	0.0345595	TNFAIP8L3, MCM3AP, NUP214, MCOLN3, APC2, VAMP5, KCNF1, PDGFRB, SLC4A7, TNK2, HERC1, ANO6, GOLGB1	27	4663	16792	1.73387	1	0.750595	43.4472
GOTERM_BP_ALL	GO:0030001~metal ion transport	5	14.7059	0.0350361	MCOLN3, KCNF1, PDGFRB, SLC4A7, ANO6	27	814	16792	3.82018	1	0.744408	43.898
GOTERM_BP_ALL	GO:0044707~single-multicellular organism process	15	44.1176	0.0412809	APC2, POU6F2, TBX1, HERC1, TENM4, GMCL1, MCOLN3, MAP2, VAMP5, ETV1, SLC4A7, PDGFRB, OLIG2, ANO6, KDM6B	27	5943	16792	1.56973	1	0.790629	49.5012
GOTERM_BP_ALL	GO:0007423~sensory organ development	4	11.7647	0.0425244	MCOLN3, PDGFRB, SLC4A7, TBX1	27	507	16792	4.90671	1	0.790782	50.5523
GOTERM_BP_ALL	GO:0007507~heart development	4	11.7647	0.0433647	TENM4, PDGFRB, TBX1, KDM6B	27	511	16792	4.8683	1	0.787835	51.251
GOTERM_BP_ALL	GO:0048713~regulation of oligodendrocyte differentiation	2	5.88235	0.0439783	TENM4, OLIG2	27	29	16792	42.8914	1	0.783278	51.7552
GOTERM_BP_ALL	GO:0035909~aorta morphogenesis	2	5.88235	0.0439783	PDGFRB, TBX1	27	29	16792	42.8914	1	0.783278	51.7552
GOTERM_BP_ALL	GO:0042491~auditory receptor cell differentiation	2	5.88235	0.0439783	MCOLN3, SLC4A7	27	29	16792	42.8914	1	0.783278	51.7552
GOTERM_BP_ALL	GO:0043552~positive regulation of phosphatidylinositol 3-kinase activity	2	5.88235	0.0469417	TNFAIP8L3, PDGFRB	27	31	16792	40.1243	1	0.796179	54.1226
GOTERM_BP_ALL	GO:0045687~positive regulation of glial cell differentiation	2	5.88235	0.0484201	TENM4, OLIG2	27	32	16792	38.8704	1	0.797833	55.2624
