# Supplementary material for: Clitoromegaly, Vulvovaginal Hemangioma Mimicking Pelvic Organ Prolapse, and Heavy Menstrual Bleeding: Gynecologic Manifestations of Klippel-Trénaunay Syndrome
Source: Medicina (Kaunas). 2021 Apr 9;57(4):366. doi: 10.3390/medicina57040366 (PMC8070069; doi:10.3390/medicina57040366)
Supplement: Supplementary file 1 [file medicina-57-00366-s001.zip › Supplementary Table 4.xlsx]

## Sheet: david_GOBP_genome
Supplementary Table S4. Result of Gene Ontology annotation with biological function (BP) terms
Category	Term	Count	%	PValue	Genes	List Total	Pop Hits	Pop Total	Fold Enrichment	Bonferroni	Benjamini	FDR
GOTERM_BP_ALL	GO:0048705~skeletal system morphogenesis	11	3.0303	0.000516089	FMN1, ACVR2B, SFRP2, HOXB5, CYP26B1, PDGFRA, IFITM5, COL2A1, WNT9A, MMP2, FOXN3	223	211	16792	3.92562	0.859446	0.859446	0.949504
GOTERM_BP_ALL	GO:0009617~response to bacterium	18	4.95868	0.000924876	VIP, OPRM1, IRAK1, TNFSF4, BCR, DEFB106A, BAIAP2, DEFB103A, GSDMD, DEFB103B, SNCA, DEFB106B, HTN3, TNFRSF1A, DEFA4, PGLYRP3, AKIRIN2, TNIP3	223	544	16792	2.49156	0.970314	0.827704	1.69553
GOTERM_BP_ALL	GO:0009607~response to biotic stimulus	23	6.33609	0.00284147	VIP, OPRM1, IRAK1, TNFSF4, BCR, DEFB106A, DEFB103A, BAIAP2, IFNA10, GSDMD, DEFB103B, SNCA, CCL4L1, DEFB106B, HTN3, TNFRSF1A, DEFA4, PGLYRP3, IFITM5, XCL1, AKIRIN2, TNIP3, ENO1	223	873	16792	1.98386	0.99998	0.97282	5.12296
GOTERM_BP_ALL	GO:0051707~response to other organism	22	6.06061	0.00332477	VIP, OPRM1, IRAK1, TNFSF4, BCR, DEFB106A, DEFB103A, BAIAP2, IFNA10, GSDMD, DEFB103B, SNCA, CCL4L1, DEFB106B, HTN3, TNFRSF1A, DEFA4, PGLYRP3, XCL1, AKIRIN2, TNIP3, ENO1	223	829	16792	1.99832	0.999997	0.95777	5.96922
GOTERM_BP_ALL	GO:0043207~response to external biotic stimulus	22	6.06061	0.00332477	VIP, OPRM1, IRAK1, TNFSF4, BCR, DEFB106A, DEFB103A, BAIAP2, IFNA10, GSDMD, DEFB103B, SNCA, CCL4L1, DEFB106B, HTN3, TNFRSF1A, DEFA4, PGLYRP3, XCL1, AKIRIN2, TNIP3, ENO1	223	829	16792	1.99832	0.999997	0.95777	5.96922
GOTERM_BP_ALL	GO:0048598~embryonic morphogenesis	17	4.6832	0.00389145	BCR, EOMES, GRSF1, COL2A1, ARID1A, PROX1, SOX8, MMP2, ACVR2B, KCNQ4, EYA2, SFRP2, HOXB5, CYP26B1, PDGFRA, WNT9A, MAP2K5	223	571	16792	2.24187	1	0.948391	6.95239
GOTERM_BP_ALL	GO:0045892~negative regulation of transcription, DNA-templated	27	7.43802	0.00411916	SNCA, CBX2, SOX8, OLIG2, AKIRIN2, ENO1, MAP2K5, MAF, ZBTB7A, TNFSF4, HNRNPA2B1, EOMES, RUNX1T1, SIRT4, SIRT5, ARID1A, TLE2, DEPDC1, PKIA, PROX1, FOXN3, FNIP2, ACVR2B, SFRP2, PRDM6, HIST1H3E, XCL1	223	1130	16792	1.79921	1	0.926823	7.3447
GOTERM_BP_ALL	GO:1902679~negative regulation of RNA biosynthetic process	28	7.7135	0.00438093	SNCA, CBX2, SOX8, OLIG2, AKIRIN2, ENO1, MAP2K5, MAF, ZBTB7A, TNFSF4, HNRNPA2B1, SIRT4, EOMES, RUNX1T1, CCL4L1, SIRT5, ARID1A, TLE2, DEPDC1, PKIA, PROX1, FOXN3, FNIP2, ACVR2B, SFRP2, PRDM6, HIST1H3E, XCL1	223	1194	16792	1.76584	1	0.907825	7.79378
GOTERM_BP_ALL	GO:0009605~response to external stimulus	42	11.5702	0.00521698	OPRM1, VIP, PHLPP1, SORD, DEFB106A, GSDMD, SNCA, DEFB106B, FEM1A, HTN3, SEMA5A, TNFRSF1A, TYMP, PGLYRP3, RABGEF1, OTUD7A, GP1BA, AKIRIN2, HMGCL, TNIP3, SGIP1, ENO1, GUCA1B, IRAK1, BCR, TNFSF4, SPTBN5, BAIAP2, DEFB103A, IFNA10, DEFB103B, HTR4, SIRT5, CCL4L1, CCL4L2, PROX1, RETN, CDKN1A, SFRP2, DEFA4, PDGFRA, XCL1	223	2073	16792	1.52562	1	0.916692	9.2143
GOTERM_BP_ALL	GO:0050830~defense response to Gram-positive bacterium	6	1.65289	0.00622234	VIP, DEFB103A, PGLYRP3, DEFB103B, GSDMD, DEFA4	223	88	16792	5.13412	1	0.928361	10.8951
GOTERM_BP_ALL	GO:1903507~negative regulation of nucleic acid-templated transcription	27	7.43802	0.0069418	SNCA, CBX2, SOX8, OLIG2, AKIRIN2, ENO1, MAP2K5, MAF, ZBTB7A, TNFSF4, HNRNPA2B1, EOMES, RUNX1T1, SIRT4, SIRT5, ARID1A, TLE2, DEPDC1, PKIA, PROX1, FOXN3, FNIP2, ACVR2B, SFRP2, PRDM6, HIST1H3E, XCL1	223	1177	16792	1.72737	1	0.929192	12.0798
GOTERM_BP_ALL	GO:0051253~negative regulation of RNA metabolic process	28	7.7135	0.00717988	SNCA, CBX2, SOX8, OLIG2, AKIRIN2, ENO1, MAP2K5, MAF, ZBTB7A, TNFSF4, HNRNPA2B1, SIRT4, EOMES, RUNX1T1, CCL4L1, SIRT5, ARID1A, TLE2, DEPDC1, PKIA, PROX1, FOXN3, FNIP2, ACVR2B, SFRP2, PRDM6, HIST1H3E, XCL1	223	1240	16792	1.70033	1	0.917084	12.4685
GOTERM_BP_ALL	GO:0007423~sensory organ development	15	4.13223	0.00767758	MAF, FZR1, BCR, COL2A1, ARID1A, PROX1, SOX8, PROM1, KCNQ4, ACVR2B, GPM6A, SMOC1, CYP26B1, PDGFRA, WNT9A	223	507	16792	2.22782	1	0.912949	13.2759
GOTERM_BP_ALL	GO:0042742~defense response to bacterium	10	2.75482	0.00905985	VIP, TNFRSF1A, DEFB106A, DEFB103A, PGLYRP3, DEFB103B, GSDMD, DEFA4, DEFB106B, HTN3	223	266	16792	2.83084	1	0.930124	15.4815
GOTERM_BP_ALL	GO:0001654~eye development	11	3.0303	0.0136793	MAF, PROM1, FZR1, ACVR2B, GPM6A, SMOC1, PDGFRA, ARID1A, WNT9A, SOX8, PROX1	223	334	16792	2.47995	1	0.976236	22.4739
GOTERM_BP_ALL	GO:0045934~negative regulation of nucleobase-containing compound metabolic process	29	7.98898	0.0140556	OPRM1, SNCA, CBX2, SOX8, OLIG2, AKIRIN2, ENO1, MAP2K5, MAF, ZBTB7A, TNFSF4, HNRNPA2B1, SIRT4, EOMES, RUNX1T1, CCL4L1, SIRT5, ARID1A, TLE2, DEPDC1, PKIA, PROX1, FOXN3, FNIP2, ACVR2B, SFRP2, PRDM6, HIST1H3E, XCL1	223	1371	16792	1.59279	1	0.972317	23.0186
GOTERM_BP_ALL	GO:0043010~camera-type eye development	10	2.75482	0.0146431	MAF, PROM1, FZR1, ACVR2B, GPM6A, PDGFRA, ARID1A, WNT9A, SOX8, PROX1	223	288	16792	2.6146	1	0.969935	23.862
GOTERM_BP_ALL	GO:0032963~collagen metabolic process	6	1.65289	0.0154205	RETN, P3H3, COL6A3, COL25A1, COL2A1, MMP2	223	110	16792	4.1073	1	0.969029	24.9646
GOTERM_BP_ALL	GO:2000113~negative regulation of cellular macromolecule biosynthetic process	28	7.7135	0.0160739	SNCA, CBX2, SOX8, OLIG2, TNRC6A, AKIRIN2, ENO1, MAP2K5, MAF, ZBTB7A, TNFSF4, HNRNPA2B1, SIRT4, EOMES, RUNX1T1, SIRT5, ARID1A, TLE2, DEPDC1, PKIA, PROX1, FOXN3, FNIP2, ACVR2B, SFRP2, PRDM6, HIST1H3E, XCL1	223	1324	16792	1.59246	1	0.967348	25.8795
GOTERM_BP_ALL	GO:0010667~negative regulation of cardiac muscle cell apoptotic process	3	0.826446	0.0163132	SFRP2, SIRT4, SIRT5	223	15	16792	15.0601	1	0.962761	26.2119
GOTERM_BP_ALL	GO:0050790~regulation of catalytic activity	44	12.1212	0.0165393	OPRM1, VIP, FZR1, CDC14C, SNCA, FEM1A, LLGL1, RAB3IP, PLEKHG7, PLEKHG6, RPLP1, COL6A3, RABGEF1, VMA21, SERPINA1, GP1BA, AKIRIN2, MAP2K5, TOR1AIP2, GUCA1B, IRAK1, BCR, SPTBN5, ARHGEF39, SIRT4, CCL4L1, CCL4L2, DEPDC1, HERC2, PKIA, PROX1, FNIP2, CDKN1A, ACVR2B, GAPVD1, BVES, UMODL1, PPEF2, SFRP2, PROK1, PDGFRA, WNT9A, XCL1, DCUN1D5	223	2357	16792	1.40569	1	0.957979	26.5248
GOTERM_BP_ALL	GO:0030855~epithelial cell differentiation	15	4.13223	0.017665	MAF, FZR1, PODXL, FAM20C, SPRR2F, GRHL1, PROX1, SOX8, PROM1, TNFRSF1A, CDKN1A, ACVR2B, DACT2, HOXB5, CYP26B1	223	563	16792	2.00623	1	0.960282	28.0636
GOTERM_BP_ALL	GO:0090596~sensory organ morphogenesis	9	2.47934	0.0181567	PROM1, KCNQ4, BCR, CYP26B1, COL2A1, ARID1A, WNT9A, SOX8, PROX1	223	250	16792	2.71082	1	0.95782	28.7262
GOTERM_BP_ALL	GO:0044259~multicellular organismal macromolecule metabolic process	6	1.65289	0.01835	RETN, P3H3, COL6A3, COL25A1, COL2A1, MMP2	223	115	16792	3.92872	1	0.953146	28.9851
GOTERM_BP_ALL	GO:0050866~negative regulation of cell activation	7	1.92837	0.0191755	LST1, BCR, TNFSF4, PGLYRP3, PDGFRA, RABGEF1, XCL1	223	159	16792	3.31511	1	0.953412	30.0806
GOTERM_BP_ALL	GO:0031327~negative regulation of cellular biosynthetic process	30	8.26446	0.0208288	OPRM1, SNCA, CBX2, SOX8, OLIG2, TNRC6A, AKIRIN2, ENO1, MAP2K5, MAF, ZBTB7A, TNFSF4, HNRNPA2B1, SIRT4, EOMES, RUNX1T1, SIRT5, CCL4L1, ARID1A, TLE2, DEPDC1, PKIA, PROX1, FOXN3, FNIP2, ACVR2B, SFRP2, PRDM6, HIST1H3E, XCL1	223	1480	16792	1.52636	1	0.959248	32.227
GOTERM_BP_ALL	GO:0010558~negative regulation of macromolecule biosynthetic process	29	7.98898	0.0210398	SNCA, CBX2, SOX8, OLIG2, TNRC6A, AKIRIN2, ENO1, MAP2K5, MAF, ZBTB7A, TNFSF4, HNRNPA2B1, SIRT4, EOMES, RUNX1T1, CCL4L1, SIRT5, ARID1A, TLE2, DEPDC1, PKIA, PROX1, FOXN3, FNIP2, ACVR2B, SFRP2, PRDM6, HIST1H3E, XCL1	223	1418	16792	1.54	1	0.95534	32.4964
GOTERM_BP_ALL	GO:0010629~negative regulation of gene expression	30	8.26446	0.0216843	SNCA, CBX2, SOX8, OLIG2, TNRC6A, AKIRIN2, MAP2K5, ENO1, MAF, ZBTB7A, TNFSF4, HNRNPA2B1, SIRT4, EOMES, RUNX1T1, SIRT5, CCL4L1, ARID1A, TLE2, DEPDC1, PKIA, PROX1, FOXN3, FNIP2, CDKN1A, ACVR2B, SFRP2, PRDM6, HIST1H3E, XCL1	223	1485	16792	1.52122	1	0.954327	33.3129
GOTERM_BP_ALL	GO:0043085~positive regulation of catalytic activity	31	8.53994	0.0235084	VIP, FZR1, CDC14C, SNCA, LLGL1, RAB3IP, PLEKHG7, PLEKHG6, RPLP1, RABGEF1, AKIRIN2, MAP2K5, GUCA1B, TOR1AIP2, IRAK1, BCR, SPTBN5, ARHGEF39, CCL4L1, CCL4L2, DEPDC1, HERC2, PROX1, CDKN1A, ACVR2B, GAPVD1, SFRP2, PROK1, PDGFRA, XCL1, DCUN1D5	223	1559	16792	1.49731	1	0.960418	35.5739
GOTERM_BP_ALL	GO:0048585~negative regulation of response to stimulus	28	7.7135	0.0236283	PHLPP1, OPRM1, TNFAIP8L1, UBE2G2, SNCA, COL2A1, FEM1A, SEMA5A, TNFRSF1A, VPS13C, CYP26B1, PGLYRP3, RABGEF1, VWC2, OTUD7A, GP1BA, MAP2K5, TNIP3, BCR, TNFSF4, TLE2, EYA2, DACT2, PPEF2, SFRP2, PDGFRA, PIAS2, XCL1	223	1369	16792	1.54011	1	0.956462	35.7199
GOTERM_BP_ALL	GO:0000184~nuclear-transcribed mRNA catabolic process, nonsense-mediated decay	6	1.65289	0.0237617	RPL32, SMG5, RPLP0, RPL15, RPLP1, RPL3	223	123	16792	3.67319	1	0.952496	35.882
GOTERM_BP_ALL	GO:0009890~negative regulation of biosynthetic process	30	8.26446	0.0251913	OPRM1, SNCA, CBX2, SOX8, OLIG2, TNRC6A, AKIRIN2, ENO1, MAP2K5, MAF, ZBTB7A, TNFSF4, HNRNPA2B1, SIRT4, EOMES, RUNX1T1, SIRT5, CCL4L1, ARID1A, TLE2, DEPDC1, PKIA, PROX1, FOXN3, FNIP2, ACVR2B, SFRP2, PRDM6, HIST1H3E, XCL1	223	1504	16792	1.502	1	0.95621	37.5953
GOTERM_BP_ALL	GO:0060349~bone morphogenesis	5	1.37741	0.0252344	SFRP2, CYP26B1, IFITM5, COL2A1, FOXN3	223	84	16792	4.48217	1	0.951965	37.6462
GOTERM_BP_ALL	GO:0051172~negative regulation of nitrogen compound metabolic process	30	8.26446	0.025585	OPRM1, SNCA, CBX2, SOX8, OLIG2, TNRC6A, AKIRIN2, ENO1, MAP2K5, MAF, ZBTB7A, TNFSF4, HNRNPA2B1, SIRT4, EOMES, RUNX1T1, SIRT5, CCL4L1, ARID1A, TLE2, DEPDC1, PKIA, PROX1, FOXN3, FNIP2, ACVR2B, SFRP2, PRDM6, HIST1H3E, XCL1	223	1506	16792	1.50001	1	0.949474	38.0594
GOTERM_BP_ALL	GO:0032103~positive regulation of response to external stimulus	9	2.47934	0.0255969	SEMA5A, OPRM1, TNFRSF1A, TNFSF4, DEFB103A, DEFB103B, CCL4L1, CCL4L2, XCL1	223	267	16792	2.53822	1	0.944913	38.0734
GOTERM_BP_ALL	GO:0001822~kidney development	9	2.47934	0.0255969	PROM1, FMN1, ACVR2B, DACT2, PODXL, PDGFRA, SOX8, PROX1, MPST	223	267	16792	2.53822	1	0.944913	38.0734
GOTERM_BP_ALL	GO:0010664~negative regulation of striated muscle cell apoptotic process	3	0.826446	0.025665	SFRP2, SIRT4, SIRT5	223	19	16792	11.8895	1	0.940609	38.1534
GOTERM_BP_ALL	GO:0006965~positive regulation of biosynthetic process of antibacterial peptides active against Gram-positive bacteria	2	0.550964	0.0262672	DEFB103A, DEFB103B	223	2	16792	75.3004	1	0.939822	38.8559
GOTERM_BP_ALL	GO:0002780~antibacterial peptide biosynthetic process	2	0.550964	0.0262672	DEFB103A, DEFB103B	223	2	16792	75.3004	1	0.939822	38.8559
GOTERM_BP_ALL	GO:0002807~positive regulation of antimicrobial peptide biosynthetic process	2	0.550964	0.0262672	DEFB103A, DEFB103B	223	2	16792	75.3004	1	0.939822	38.8559
GOTERM_BP_ALL	GO:0002815~biosynthetic process of antibacterial peptides active against Gram-positive bacteria	2	0.550964	0.0262672	DEFB103A, DEFB103B	223	2	16792	75.3004	1	0.939822	38.8559
GOTERM_BP_ALL	GO:0002808~regulation of antibacterial peptide biosynthetic process	2	0.550964	0.0262672	DEFB103A, DEFB103B	223	2	16792	75.3004	1	0.939822	38.8559
GOTERM_BP_ALL	GO:0002816~regulation of biosynthetic process of antibacterial peptides active against Gram-positive bacteria	2	0.550964	0.0262672	DEFB103A, DEFB103B	223	2	16792	75.3004	1	0.939822	38.8559
GOTERM_BP_ALL	GO:0002805~regulation of antimicrobial peptide biosynthetic process	2	0.550964	0.0262672	DEFB103A, DEFB103B	223	2	16792	75.3004	1	0.939822	38.8559
GOTERM_BP_ALL	GO:0002777~antimicrobial peptide biosynthetic process	2	0.550964	0.0262672	DEFB103A, DEFB103B	223	2	16792	75.3004	1	0.939822	38.8559
GOTERM_BP_ALL	GO:0006963~positive regulation of antibacterial peptide biosynthetic process	2	0.550964	0.0262672	DEFB103A, DEFB103B	223	2	16792	75.3004	1	0.939822	38.8559
GOTERM_BP_ALL	GO:0009790~embryo development	21	5.78512	0.0280874	BCR, EOMES, GRSF1, COL2A1, ARID1A, RAI2, MMP2, PROX1, SOX8, ACVR2B, KCNQ4, EYA2, SFRP2, HOXB5, CYP26B1, PDGFRA, IFITM5, WNT9A, ITPK1, AKIRIN2, MAP2K5	223	954	16792	1.65756	1	0.946427	40.9341
GOTERM_BP_ALL	GO:0065007~biological regulation	167	46.0055	0.0290028	ILKAP, GRIK3, FAM20C, SNCA, CBX2, MMP2, CISD2, BRPF1, VPS13C, RPLP0, PGLYRP3, ZNF302, RPLP1, RABGEF1, VMA21, LGI3, OLIG2, ITPK1, AKIRIN2, MAP2K5, DDX39A, TOR1AIP2, BCR, GOLT1B, BAIAP2, HNRNPA2B1, HTR4, EOMES, CCL4L1, CCL4L2, ARID1A, DEPDC1, GRHL1, PKIA, PROX1, MARK1, FOXN3, CARF, NME4, RETN, ZNF787, GAPVD1, MED16, PRDM6, DEFA4, PDGFRA, PIAS2, FBXO10, DCUN1D5, KIR2DL4, FZR1, LST1, TNFAIP8L1, SNAP9…	223	11548	16792	1.08895	1	0.947343	41.9539
GOTERM_BP_ALL	GO:0001501~skeletal system development	13	3.58127	0.02987	MAF, FMN1, ACVR2B, SFRP2, HOXB5, CYP26B1, FAM20C, PDGFRA, IFITM5, COL2A1, WNT9A, MMP2, FOXN3	223	490	16792	1.99777	1	0.947949	42.9045
GOTERM_BP_ALL	GO:0044236~multicellular organism metabolic process	6	1.65289	0.0318482	RETN, P3H3, COL6A3, COL25A1, COL2A1, MMP2	223	133	16792	3.39701	1	0.953839	45.0183
GOTERM_BP_ALL	GO:0060041~retina development in camera-type eye	6	1.65289	0.0345716	PROM1, ACVR2B, GPM6A, PDGFRA, SOX8, PROX1	223	136	16792	3.32208	1	0.961679	47.8074
GOTERM_BP_ALL	GO:0072001~renal system development	9	2.47934	0.0348644	PROM1, FMN1, ACVR2B, DACT2, PODXL, PDGFRA, SOX8, PROX1, MPST	223	283	16792	2.39471	1	0.959705	48.0991
GOTERM_BP_ALL	GO:0050896~response to stimulus	125	34.4353	0.0351518	ILKAP, DEFB106A, GRIK3, FAM20C, SNCA, RPL15, DEFB106B, MMP2, BRPF1, VPS13C, RPLP0, PGLYRP3, RABGEF1, ITPK1, AKIRIN2, HMGCL, MAP2K5, DDX39A, BCR, GOLT1B, BAIAP2, HNRNPA2B1, HTR4, EOMES, CCL4L1, CCL4L2, ARID1A, DEPDC1, PROX1, FOXN3, MARK1, CARF, RETN, GAPVD1, MED16, DEFA4, PDGFRA, PIAS2, KIR2DL4, MPST, FZR1, LST1, TNFAIP8L1, SSH1, GSDMD, PAQR6, DAAM1, SOX8, SORCS2, LLGL1, SEMA5A, OR6A2, RHOBTB2, RP…	223	8329	16792	1.13009	1	0.957709	48.3841
GOTERM_BP_ALL	GO:0043433~negative regulation of sequence-specific DNA binding transcription factor activity	6	1.65289	0.0355105	IRAK1, TNFSF4, PIAS2, XCL1, PROX1, MAP2K5	223	137	16792	3.29783	1	0.955993	48.7375
GOTERM_BP_ALL	GO:0050794~regulation of cellular process	153	42.1488	0.0355748	ILKAP, GRIK3, FAM20C, SNCA, CBX2, MMP2, CISD2, BRPF1, VPS13C, PGLYRP3, ZNF302, RPLP1, RABGEF1, LGI3, OLIG2, ITPK1, AKIRIN2, MAP2K5, BCR, GOLT1B, BAIAP2, HNRNPA2B1, HTR4, EOMES, CCL4L1, CCL4L2, ARID1A, DEPDC1, GRHL1, PKIA, PROX1, MARK1, FOXN3, CARF, NME4, RETN, ZNF787, GAPVD1, MED16, PRDM6, PDGFRA, PIAS2, FBXO10, DCUN1D5, KIR2DL4, FZR1, LST1, TNFAIP8L1, SNAP91, SSH1, GPBP1L1, GSDMD, PAQR6, DAAM1, …	223	10489	16792	1.09839	1	0.953095	48.8007
GOTERM_BP_ALL	GO:0031347~regulation of defense response	16	4.40771	0.03583	IRAK1, TNFSF4, BCR, DEFB103A, IFNA10, DEFB103B, CCL4L1, CCL4L2, MMP2, FEM1A, TNFRSF1A, PGLYRP3, RABGEF1, OTUD7A, XCL1, TNIP3	223	676	16792	1.78226	1	0.950954	49.0505
GOTERM_BP_ALL	GO:0019731~antibacterial humoral response	4	1.10193	0.0361762	VIP, DEFB103A, DEFB103B, DEFA4	223	55	16792	5.4764	1	0.949201	49.3875
GOTERM_BP_ALL	GO:0009888~tissue development	33	9.09091	0.0380929	FZR1, FAM20C, SPRR2F, COL2A1, DAAM1, MMP2, SOX8, HTN3, SEMA5A, FAM83D, TNFRSF1A, CYP26B1, IFITM5, ITPK1, MAF, PODXL, GRSF1, EOMES, ARID1A, GRHL1, PROX1, FMN1, PROM1, CDKN1A, ACVR2B, EYA2, BVES, DACT2, UMODL1, SFRP2, HOXB5, PDGFRA, WNT9A	223	1756	16792	1.4151	1	0.95383	51.2157
GOTERM_BP_ALL	GO:0006614~SRP-dependent cotranslational protein targeting to membrane	5	1.37741	0.0385086	RPL32, RPLP0, RPL15, RPLP1, RPL3	223	96	16792	3.9219	1	0.952461	51.6038
GOTERM_BP_ALL	GO:0002695~negative regulation of leukocyte activation	6	1.65289	0.0404404	LST1, BCR, TNFSF4, PGLYRP3, RABGEF1, XCL1	223	142	16792	3.18171	1	0.956638	53.3696
GOTERM_BP_ALL	GO:0006612~protein targeting to membrane	7	1.92837	0.040759	RPL32, RPLP0, RPL15, RPLP1, RPL3, RABGEF1, RAB3IP	223	190	16792	2.77423	1	0.955013	53.655
GOTERM_BP_ALL	GO:0043087~regulation of GTPase activity	16	4.40771	0.0413713	BCR, ARHGEF39, SPTBN5, CCL4L1, CCL4L2, HERC2, DEPDC1, LLGL1, RAB3IP, GAPVD1, BVES, PLEKHG7, PLEKHG6, PDGFRA, RABGEF1, XCL1	223	691	16792	1.74357	1	0.954426	54.1987
GOTERM_BP_ALL	GO:0031349~positive regulation of defense response	11	3.0303	0.0414977	IRAK1, TNFRSF1A, TNFSF4, DEFB103A, PGLYRP3, DEFB103B, CCL4L1, CCL4L2, XCL1, MMP2, TNIP3	223	402	16792	2.06046	1	0.952146	54.3101
GOTERM_BP_ALL	GO:0060429~epithelium development	22	6.06061	0.041735	MAF, FZR1, PODXL, FAM20C, GRSF1, COL2A1, ARID1A, SPRR2F, GRHL1, DAAM1, PROX1, SOX8, FMN1, PROM1, TNFRSF1A, ACVR2B, CDKN1A, DACT2, SFRP2, HOXB5, CYP26B1, ITPK1	223	1060	16792	1.56284	1	0.95025	54.5187
GOTERM_BP_ALL	GO:0043547~positive regulation of GTPase activity	15	4.13223	0.0423814	BCR, ARHGEF39, SPTBN5, CCL4L1, CCL4L2, DEPDC1, HERC2, LLGL1, RAB3IP, GAPVD1, PLEKHG7, PLEKHG6, PDGFRA, RABGEF1, XCL1	223	634	16792	1.78156	1	0.949854	55.0824
GOTERM_BP_ALL	GO:0070306~lens fiber cell differentiation	3	0.826446	0.0427648	MAF, FZR1, PROX1	223	25	16792	9.03605	1	0.94852	55.4136
GOTERM_BP_ALL	GO:0045165~cell fate commitment	8	2.20386	0.0429475	EYA2, SFRP2, CYP26B1, EOMES, OLIG2, WNT9A, SOX8, PROX1	223	243	16792	2.47903	1	0.946455	55.5706
GOTERM_BP_ALL	GO:0002698~negative regulation of immune effector process	5	1.37741	0.0436711	BCR, TNFSF4, PGLYRP3, RABGEF1, XCL1	223	100	16792	3.76502	1	0.946407	56.1874
GOTERM_BP_ALL	GO:0019730~antimicrobial humoral response	4	1.10193	0.0450019	VIP, DEFB103A, DEFB103B, DEFA4	223	60	16792	5.02003	1	0.948514	57.3005
GOTERM_BP_ALL	GO:0010665~regulation of cardiac muscle cell apoptotic process	3	0.826446	0.0459339	SFRP2, SIRT4, SIRT5	223	26	16792	8.68851	1	0.949149	58.0641
GOTERM_BP_ALL	GO:0006613~cotranslational protein targeting to membrane	5	1.37741	0.0477861	RPL32, RPLP0, RPL15, RPLP1, RPL3	223	103	16792	3.65536	1	0.952694	59.5434
GOTERM_BP_ALL	GO:0045047~protein targeting to ER	5	1.37741	0.0492039	RPL32, RPLP0, RPL15, RPLP1, RPL3	223	104	16792	3.62021	1	0.954646	60.6424
GOTERM_BP_ALL	GO:0051336~regulation of hydrolase activity	26	7.16253	0.0494881	SNCA, LLGL1, RAB3IP, PLEKHG7, PLEKHG6, COL6A3, VMA21, RABGEF1, SERPINA1, AKIRIN2, MAP2K5, TOR1AIP2, BCR, SPTBN5, ARHGEF39, CCL4L1, CCL4L2, DEPDC1, HERC2, BVES, GAPVD1, UMODL1, SFRP2, PDGFRA, WNT9A, XCL1	223	1337	16792	1.46433	1	0.953215	60.8592
GOTERM_BP_ALL	GO:0007275~multicellular organism development	77	21.2121	0.0520485	OPRM1, FAM20C, CBX2, MMP2, HTN3, RAI2, FAM83D, LSM14B, CISD2, KCNQ4, GAB3, RPLP0, PGLYRP3, OLIG2, ITPK1, AKIRIN2, HMGCL, MAP2K5, BCR, BAIAP2, EOMES, COL25A1, ARID1A, TLE2, GRHL1, PROX1, FOXN3, MARK1, FMN1, AMIGO1, RETN, ACVR2B, BVES, EYA2, UMODL1, DACT2, CHRM3, PRDM6, PROK1, PDGFRA, WNT9A, MPST, PHLPP1, FZR1, LST1, SSH1, MAL2, COL2A1, SPRR2F, DAAM1, SOX8, LLGL1, SEMA5A, TNFRSF1A, LINGO1, TYMP, GP…	223	4877	16792	1.18887	1	0.958187	62.7625
GOTERM_BP_ALL	GO:0048593~camera-type eye morphogenesis	5	1.37741	0.0535956	PROM1, ARID1A, WNT9A, SOX8, PROX1	223	107	16792	3.51871	1	0.960094	63.8698
GOTERM_BP_ALL	GO:0030574~collagen catabolic process	4	1.10193	0.0547919	COL6A3, COL25A1, COL2A1, MMP2	223	65	16792	4.63387	1	0.961042	64.7046
GOTERM_BP_ALL	GO:0072599~establishment of protein localization to endoplasmic reticulum	5	1.37741	0.0551053	RPL32, RPLP0, RPL15, RPLP1, RPL3	223	108	16792	3.48613	1	0.95987	64.9203
GOTERM_BP_ALL	GO:0009653~anatomical structure morphogenesis	45	12.3967	0.0558248	LST1, SSH1, FAM20C, COL2A1, DAAM1, MMP2, SOX8, LLGL1, RAB3IP, SEMA5A, FAM83D, LINGO1, DDHD1, TYMP, KCNQ4, GPM6A, CYP26B1, IFITM5, GP1BA, MAP2K5, BCR, SPTBN5, BAIAP2, PODXL, EOMES, GRSF1, COL25A1, ARID1A, TLE2, VDAC3, PROX1, FOXN3, AMIGO1, PROM1, FMN1, ACVR2B, BVES, EYA2, DACT2, SFRP2, HOXB5, PROK1, PDGFRA, CACNA1H, WNT9A	223	2631	16792	1.28792	1	0.959681	65.4106
GOTERM_BP_ALL	GO:0071353~cellular response to interleukin-4	3	0.826446	0.0559314	RPLP0, RPL3, XCL1	223	29	16792	7.7897	1	0.958022	65.4827
GOTERM_BP_ALL	GO:0010656~negative regulation of muscle cell apoptotic process	3	0.826446	0.0559314	SFRP2, SIRT4, SIRT5	223	29	16792	7.7897	1	0.958022	65.4827
GOTERM_BP_ALL	GO:0010659~cardiac muscle cell apoptotic process	3	0.826446	0.0559314	SFRP2, SIRT4, SIRT5	223	29	16792	7.7897	1	0.958022	65.4827
GOTERM_BP_ALL	GO:0010662~regulation of striated muscle cell apoptotic process	3	0.826446	0.0559314	SFRP2, SIRT4, SIRT5	223	29	16792	7.7897	1	0.958022	65.4827
GOTERM_BP_ALL	GO:0032101~regulation of response to external stimulus	16	4.40771	0.0559847	OPRM1, GUCA1B, TNFSF4, BCR, DEFB103A, DEFB103B, CCL4L1, CCL4L2, FEM1A, SEMA5A, TNFRSF1A, PDGFRA, RABGEF1, OTUD7A, GP1BA, XCL1	223	721	16792	1.67102	1	0.956211	65.5188
GOTERM_BP_ALL	GO:0050727~regulation of inflammatory response	9	2.47934	0.0577425	TNFRSF1A, BCR, TNFSF4, RABGEF1, OTUD7A, CCL4L1, CCL4L2, XCL1, FEM1A	223	314	16792	2.15829	1	0.958584	66.6862
GOTERM_BP_ALL	GO:0045667~regulation of osteoblast differentiation	5	1.37741	0.0581933	ACVR2B, SFRP2, SMOC1, FAM20C, PIAS2	223	110	16792	3.42275	1	0.957792	66.9795
GOTERM_BP_ALL	GO:0045920~negative regulation of exocytosis	3	0.826446	0.0594183	BCR, SNCA, RABGEF1	223	30	16792	7.53004	1	0.95881	67.7644
GOTERM_BP_ALL	GO:0051345~positive regulation of hydrolase activity	19	5.23416	0.0610794	TOR1AIP2, BCR, ARHGEF39, SPTBN5, SNCA, CCL4L1, CCL4L2, DEPDC1, HERC2, LLGL1, RAB3IP, GAPVD1, PLEKHG7, SFRP2, PLEKHG6, PDGFRA, RABGEF1, XCL1, AKIRIN2	223	917	16792	1.56021	1	0.960728	68.8004
GOTERM_BP_ALL	GO:0044707~single-multicellular organism process	91	25.0689	0.0622538	OPRM1, SNCA, FAM20C, CBX2, MMP2, HTN3, RAI2, FAM83D, LSM14B, CISD2, KCNQ4, GAB3, RPLP0, PGLYRP3, RABGEF1, SERPINA1, OLIG2, ITPK1, SLC1A1, AKIRIN2, HMGCL, MAP2K5, IRAK1, BCR, BAIAP2, EOMES, COL25A1, ARID1A, TLE2, GRHL1, PROX1, FOXN3, MARK1, FMN1, AMIGO1, RETN, ACVR2B, BVES, EYA2, UMODL1, DACT2, CHRM3, PROK1, PRDM6, PDGFRA, PIAS2, WNT9A, SNRPE, MPST, PHLPP1, FZR1, LST1, SSH1, MAL2, GSDMD, COL2A1, S…	223	5943	16792	1.15301	1	0.961516	69.5138
GOTERM_BP_ALL	GO:0016071~mRNA metabolic process	15	4.13223	0.0627666	DDX39A, SMG5, RPL15, HNRNPA2B1, GRSF1, WBP4, WDR97, PRPF6, SNRNP48, RPL32, PLRG1, RPLP0, RPLP1, RPL3, SNRPE	223	672	16792	1.68081	1	0.960914	69.8204
GOTERM_BP_ALL	GO:0098876~vesicle-mediated transport to the plasma membrane	3	0.826446	0.0629782	VPS29, RAB3IP, LLGL1	223	31	16792	7.28714	1	0.959685	69.9461
GOTERM_BP_ALL	GO:0065009~regulation of molecular function	48	13.2231	0.062996	OPRM1, VIP, FZR1, CDC14C, SNCA, FEM1A, LLGL1, RAB3IP, PLEKHG7, PLEKHG6, RPLP1, COL6A3, RABGEF1, VMA21, SERPINA1, GP1BA, AKIRIN2, MAP2K5, TOR1AIP2, GUCA1B, IRAK1, BCR, TNFSF4, ARHGEF39, SPTBN5, SIRT4, CCL4L1, CCL4L2, DEPDC1, HERC2, PKIA, PROX1, FNIP2, CDKN1A, ACVR2B, GAPVD1, BVES, UMODL1, PPEF2, SFRP2, MED16, PROK1, PDGFRA, PIAS2, WNT9A, XCL1, CACNA1D, DCUN1D5	223	2863	16792	1.26246	1	0.95803	69.9567
GOTERM_BP_ALL	GO:0001655~urogenital system development	9	2.47934	0.0630593	PROM1, FMN1, ACVR2B, DACT2, PODXL, PDGFRA, SOX8, PROX1, MPST	223	320	16792	2.11783	1	0.956453	69.9941
GOTERM_BP_ALL	GO:0071702~organic substance transport	45	12.3967	0.0636398	VPS29, VIP, OPRM1, SNAP91, GSDMD, SNCA, RPL15, UBE2G2, BAP1, LLGL1, RAB3IP, SEMA5A, VPS13C, RPL32, RPLP0, RPLP1, SEC16A, RPL3, RABGEF1, RAB6B, SLC1A1, SLC43A1, DDX39A, TNFSF4, SMG5, GOLT1B, HNRNPA2B1, SIRT4, DNLZ, HERC2, PKIA, VDAC3, TMEM241, NME4, RETN, ACVR2B, CDKN1A, ARL17A, SFRP2, LCA5, RAB22A, ATP6V0A1, SLC13A3, CA3, CACNA1D	223	2657	16792	1.27532	1	0.956027	70.3358
GOTERM_BP_ALL	GO:0033993~response to lipid	18	4.95868	0.0641616	OPRM1, IRAK1, TNFSF4, BCR, SNCA, PAQR6, ARID1A, TNFRSF1A, CDKN1A, RPL32, MED16, RPLP0, CYP26B1, PIAS2, WNT9A, AKIRIN2, HMGCL, TNIP3	223	860	16792	1.57606	1	0.955478	70.6399
GOTERM_BP_ALL	GO:0098542~defense response to other organism	12	3.30579	0.064189	VIP, TNFRSF1A, TNFSF4, DEFB106A, DEFB103A, IFNA10, PGLYRP3, DEFB103B, GSDMD, DEFA4, DEFB106B, HTN3	223	494	16792	1.82916	1	0.953819	70.6557
GOTERM_BP_ALL	GO:0051239~regulation of multicellular organismal process	45	12.3967	0.0642726	OPRM1, PHLPP1, SSH1, GSDMD, FAM20C, DAAM1, SOX8, SEMA5A, LINGO1, TNFRSF1A, SMOC1, CYP26B1, PGLYRP3, RABGEF1, IFITM5, VWC2, GP1BA, OLIG2, SLC1A1, AKIRIN2, SGIP1, MAP2K5, MAF, IRAK1, BCR, TNFSF4, BAIAP2, EOMES, GRHL1, PROX1, AMIGO1, PROM1, RETN, ACVR2B, BVES, CHRM3, UMODL1, SFRP2, PROK1, PDGFRA, CACNA1H, PIAS2, WNT9A, XCL1, CACNA1D	223	2659	16792	1.27436	1	0.952271	70.7042
GOTERM_BP_ALL	GO:0002803~positive regulation of antibacterial peptide production	2	0.550964	0.0643855	DEFB103A, DEFB103B	223	5	16792	30.1202	1	0.950781	70.7694
GOTERM_BP_ALL	GO:0002225~positive regulation of antimicrobial peptide production	2	0.550964	0.0643855	DEFB103A, DEFB103B	223	5	16792	30.1202	1	0.950781	70.7694
GOTERM_BP_ALL	GO:0070555~response to interleukin-1	5	1.37741	0.0646411	IRAK1, SNCA, CCL4L1, CCL4L2, XCL1	223	114	16792	3.30265	1	0.949625	70.9167
GOTERM_BP_ALL	GO:0070670~response to interleukin-4	3	0.826446	0.0666084	RPLP0, RPL3, XCL1	223	32	16792	7.05942	1	0.952478	72.0266
GOTERM_BP_ALL	GO:0048731~system development	68	18.7328	0.0668983	OPRM1, FAM20C, MMP2, HTN3, FAM83D, KCNQ4, GAB3, RPLP0, PGLYRP3, OLIG2, ITPK1, HMGCL, MAP2K5, BCR, BAIAP2, EOMES, COL25A1, ARID1A, TLE2, GRHL1, PROX1, FOXN3, MARK1, FMN1, AMIGO1, RETN, ACVR2B, BVES, UMODL1, CHRM3, DACT2, PRDM6, PROK1, PDGFRA, WNT9A, MPST, PHLPP1, FZR1, LST1, MAL2, SSH1, COL2A1, SPRR2F, DAAM1, SOX8, LLGL1, SEMA5A, LINGO1, TYMP, GPM6A, RPL32, SMOC1, CYP26B1, COL6A3, SEC16A, VWC2, IF…	223	4291	16792	1.1933	1	0.951448	72.1867
GOTERM_BP_ALL	GO:0018193~peptidyl-amino acid modification	23	6.33609	0.0670629	NDUFAF7, BCR, IFNA10, UBE2G2, SNCA, PADI3, SIRT4, SIRT5, DPY19L4, CBX2, HERC2, FNIP2, TNFRSF1A, BRPF1, JADE2, P3H3, PPEF2, SFRP2, PRDM6, PDGFRA, PIAS2, PRKD3, MAP2K5	223	1185	16792	1.46153	1	0.950131	72.2772
GOTERM_BP_ALL	GO:0009887~organ morphogenesis	20	5.50964	0.0670681	BCR, FAM20C, COL2A1, ARID1A, TLE2, DAAM1, PROX1, SOX8, MMP2, FOXN3, FMN1, PROM1, ACVR2B, KCNQ4, SFRP2, HOXB5, CYP26B1, PDGFRA, IFITM5, WNT9A	223	992	16792	1.51815	1	0.948435	72.2801
GOTERM_BP_ALL	GO:0002702~positive regulation of production of molecular mediator of immune response	4	1.10193	0.0677593	TNFSF4, DEFB103A, DEFB103B, XCL1	223	71	16792	4.24228	1	0.94835	72.6572
GOTERM_BP_ALL	GO:0006952~defense response	28	7.7135	0.069245	OPRM1, VIP, DEFB106A, SNCA, GSDMD, DEFB106B, MMP2, FEM1A, HTN3, TNFRSF1A, CYP26B1, PGLYRP3, RABGEF1, OTUD7A, SERPINA1, AKIRIN2, TNIP3, IRAK1, BCR, TNFSF4, DEFB103A, IFNA10, DEFB103B, CCL4L1, CCL4L2, DEFA4, XCL1, KIR2DL4	223	1518	16792	1.38894	1	0.95008	73.4515
GOTERM_BP_ALL	GO:0050729~positive regulation of inflammatory response	5	1.37741	0.0697123	TNFRSF1A, TNFSF4, CCL4L1, CCL4L2, XCL1	223	117	16792	3.21797	1	0.949486	73.6967
GOTERM_BP_ALL	GO:0044243~multicellular organism catabolic process	4	1.10193	0.0700449	COL6A3, COL25A1, COL2A1, MMP2	223	72	16792	4.18336	1	0.948594	73.87
GOTERM_BP_ALL	GO:0007162~negative regulation of cell adhesion	7	1.92837	0.0711263	SEMA5A, TNFSF4, DACT2, PODXL, ADAM22, XCL1, MAP2K5	223	219	16792	2.40686	1	0.949384	74.4259
GOTERM_BP_ALL	GO:0050878~regulation of body fluid levels	12	3.30579	0.0711426	GUCA1B, VIP, CHRM3, RPLP0, CYP26B1, IFNA10, PDGFRA, GP1BA, SERPINA1, HIST1H3E, GRHL1, ITPK1	223	503	16792	1.79643	1	0.947806	74.4341
GOTERM_BP_ALL	GO:0015031~protein transport	33	9.09091	0.0722094	VIP, OPRM1, VPS29, SNAP91, GSDMD, RPL15, UBE2G2, BAP1, LLGL1, RAB3IP, SEMA5A, RPL32, VPS13C, RPLP0, SEC16A, RPLP1, RPL3, RABGEF1, RAB6B, TNFSF4, GOLT1B, SIRT4, DNLZ, HERC2, PKIA, ACVR2B, CDKN1A, ARL17A, LCA5, SFRP2, RAB22A, ATP6V0A1, CACNA1D	223	1860	16792	1.33598	1	0.948569	74.9714
GOTERM_BP_ALL	GO:0010658~striated muscle cell apoptotic process	3	0.826446	0.0740701	SFRP2, SIRT4, SIRT5	223	34	16792	6.64416	1	0.950983	75.883
GOTERM_BP_ALL	GO:0060795~cell fate commitment involved in formation of primary germ layer	3	0.826446	0.0740701	EYA2, SFRP2, EOMES	223	34	16792	6.64416	1	0.950983	75.883
GOTERM_BP_ALL	GO:0050789~regulation of biological process	156	42.9752	0.0749457	ILKAP, GRIK3, FAM20C, SNCA, CBX2, MMP2, CISD2, BRPF1, VPS13C, PGLYRP3, ZNF302, RPLP1, RABGEF1, LGI3, OLIG2, ITPK1, AKIRIN2, MAP2K5, DDX39A, BCR, GOLT1B, BAIAP2, HNRNPA2B1, HTR4, EOMES, CCL4L1, CCL4L2, ARID1A, DEPDC1, GRHL1, PKIA, PROX1, MARK1, FOXN3, CARF, NME4, RETN, ZNF787, GAPVD1, MED16, PRDM6, PDGFRA, PIAS2, FBXO10, DCUN1D5, KIR2DL4, FZR1, LST1, TNFAIP8L1, SNAP91, SSH1, GPBP1L1, GSDMD, PAQR6,…	223	10922	16792	1.07552	1	0.951273	76.301
GOTERM_BP_ALL	GO:0060173~limb development	6	1.65289	0.0754165	FMN1, SFRP2, SMOC1, CYP26B1, COL2A1, WNT9A	223	170	16792	2.65766	1	0.950735	76.5229
GOTERM_BP_ALL	GO:0048736~appendage development	6	1.65289	0.0754165	FMN1, SFRP2, SMOC1, CYP26B1, COL2A1, WNT9A	223	170	16792	2.65766	1	0.950735	76.5229
GOTERM_BP_ALL	GO:0060836~lymphatic endothelial cell differentiation	2	0.550964	0.0767585	ACVR2B, PROX1	223	6	16792	25.1001	1	0.951957	77.1448
GOTERM_BP_ALL	GO:0002784~regulation of antimicrobial peptide production	2	0.550964	0.0767585	DEFB103A, DEFB103B	223	6	16792	25.1001	1	0.951957	77.1448
GOTERM_BP_ALL	GO:0002786~regulation of antibacterial peptide production	2	0.550964	0.0767585	DEFB103A, DEFB103B	223	6	16792	25.1001	1	0.951957	77.1448
GOTERM_BP_ALL	GO:0002760~positive regulation of antimicrobial humoral response	2	0.550964	0.0767585	DEFB103A, DEFB103B	223	6	16792	25.1001	1	0.951957	77.1448
GOTERM_BP_ALL	GO:1903531~negative regulation of secretion by cell	6	1.65289	0.0768752	OPRM1, BCR, TNFSF4, SNCA, SIRT4, RABGEF1	223	171	16792	2.64212	1	0.950725	77.198
GOTERM_BP_ALL	GO:0032689~negative regulation of interferon-gamma production	3	0.826446	0.0778969	TNFSF4, PGLYRP3, XCL1	223	35	16792	6.45432	1	0.951301	77.66
GOTERM_BP_ALL	GO:0007369~gastrulation	6	1.65289	0.0783778	ACVR2B, EYA2, SFRP2, EOMES, MMP2, MAP2K5	223	172	16792	2.62676	1	0.950807	77.8743
GOTERM_BP_ALL	GO:0035051~cardiocyte differentiation	5	1.37741	0.0786046	BVES, PDGFRA, EOMES, ARID1A, PROX1	223	122	16792	3.08608	1	0.949815	77.9748
GOTERM_BP_ALL	GO:0050777~negative regulation of immune response	5	1.37741	0.0804481	BCR, TNFSF4, PGLYRP3, RABGEF1, XCL1	223	123	16792	3.06099	1	0.951976	78.7751
GOTERM_BP_ALL	GO:0001934~positive regulation of protein phosphorylation	18	4.95868	0.0819528	OPRM1, IRAK1, IFNA10, SNCA, CCL4L1, CCL4L2, BRAT1, PROX1, FNIP2, TNFRSF1A, ACVR2B, CDKN1A, SFRP2, PROK1, RPLP1, PDGFRA, XCL1, MAP2K5	223	890	16792	1.52293	1	0.953399	79.4079
GOTERM_BP_ALL	GO:0006605~protein targeting	15	4.13223	0.0823096	RPL15, SIRT4, BAP1, DNLZ, PKIA, RAB3IP, SEMA5A, CDKN1A, RPL32, VPS13C, SFRP2, RPLP0, RPLP1, RPL3, RABGEF1	223	701	16792	1.61128	1	0.952702	79.5553
GOTERM_BP_ALL	GO:0045184~establishment of protein localization	35	9.64187	0.0827677	VIP, OPRM1, VPS29, SNAP91, GSDMD, RPL15, UBE2G2, BAP1, LLGL1, RAB3IP, SEMA5A, TNFRSF1A, RPL32, VPS13C, RPLP0, SEC16A, RPLP1, RPL3, RABGEF1, RAB6B, TNFSF4, GOLT1B, SIRT4, DNLZ, HERC2, PKIA, ACVR2B, CDKN1A, GAPVD1, ARL17A, SFRP2, LCA5, RAB22A, ATP6V0A1, CACNA1D	223	2021	16792	1.30407	1	0.952194	79.743
GOTERM_BP_ALL	GO:0042180~cellular ketone metabolic process	7	1.92837	0.0838663	SNCA, SIRT4, CACNA1H, SIRT5, KDSR, PROX1, COQ5	223	229	16792	2.30176	1	0.952854	80.1868
GOTERM_BP_ALL	GO:0017157~regulation of exocytosis	6	1.65289	0.0845297	BCR, SNCA, RABGEF1, LGI3, LLGL1, RIMS4	223	176	16792	2.56706	1	0.952725	80.4503
GOTERM_BP_ALL	GO:0080134~regulation of response to stress	24	6.61157	0.0848075	PHLPP1, IRAK1, TNFSF4, BCR, DEFB103A, IFNA10, DEFB103B, UBE2G2, CCL4L1, CCL4L2, FEM1A, MMP2, TNFRSF1A, EYA2, VPS13C, PPEF2, SFRP2, PGLYRP3, RABGEF1, PDGFRA, OTUD7A, GP1BA, XCL1, TNIP3	223	1285	16792	1.40639	1	0.951909	80.5596
GOTERM_BP_ALL	GO:2001240~negative regulation of extrinsic apoptotic signaling pathway in absence of ligand	3	0.826446	0.0857307	EYA2, COL2A1, MAP2K5	223	37	16792	6.10544	1	0.952252	80.9189
GOTERM_BP_ALL	GO:1901099~negative regulation of signal transduction in absence of ligand	3	0.826446	0.0857307	EYA2, COL2A1, MAP2K5	223	37	16792	6.10544	1	0.952252	80.9189
GOTERM_BP_ALL	GO:0051234~establishment of localization	74	20.3857	0.086229	OPRM1, CCZ1B, GRIK3, SNCA, UBE2G2, RPL15, BAP1, RAB3IP, FAM83D, KCNQ4, VPS13C, RPLP0, RPLP1, RABGEF1, SERPINA1, RAB6B, LGI3, SLC43A1, SLC1A1, DDX39A, BCR, GOLT1B, BAIAP2, HNRNPA2B1, CCL4L1, ARID1A, HERC2, PKIA, NME4, TMEM241, AMIGO1, RETN, ACVR2B, BVES, GAPVD1, EYA2, CHRM3, LCA5, CA3, SNRPE, VPS29, VIP, SNAP91, MAL2, GSDMD, TMEM63A, BORCS5, LLGL1, RIMS4, SEMA5A, TNFRSF1A, GPM6A, RPL32, SEC16A, RP…	223	4790	16792	1.16331	1	0.951841	81.1101
GOTERM_BP_ALL	GO:0048562~embryonic organ morphogenesis	8	2.20386	0.0867169	KCNQ4, BCR, HOXB5, PDGFRA, COL2A1, ARID1A, WNT9A, PROX1	223	286	16792	2.10631	1	0.951415	81.2957
GOTERM_BP_ALL	GO:0045087~innate immune response	17	4.6832	0.0885377	VIP, IRAK1, DEFB106A, DEFB103A, IFNA10, DEFB103B, SNCA, GSDMD, CCL4L1, CCL4L2, DEFB106B, MMP2, DEFA4, PGLYRP3, XCL1, AKIRIN2, TNIP3	223	836	16792	1.53123	1	0.953304	81.973
GOTERM_BP_ALL	GO:0002775~antimicrobial peptide production	2	0.550964	0.0889687	DEFB103A, DEFB103B	223	7	16792	21.5144	1	0.952792	82.1299
GOTERM_BP_ALL	GO:0002778~antibacterial peptide production	2	0.550964	0.0889687	DEFB103A, DEFB103B	223	7	16792	21.5144	1	0.952792	82.1299
GOTERM_BP_ALL	GO:0002826~negative regulation of T-helper 1 type immune response	2	0.550964	0.0889687	TNFSF4, XCL1	223	7	16792	21.5144	1	0.952792	82.1299
GOTERM_BP_ALL	GO:2000503~positive regulation of natural killer cell chemotaxis	2	0.550964	0.0889687	CCL4L1, XCL1	223	7	16792	21.5144	1	0.952792	82.1299
GOTERM_BP_ALL	GO:0060348~bone development	6	1.65289	0.0892945	SFRP2, CYP26B1, FAM20C, IFITM5, COL2A1, FOXN3	223	179	16792	2.52404	1	0.952103	82.2476
GOTERM_BP_ALL	GO:0070972~protein localization to endoplasmic reticulum	5	1.37741	0.0899833	RPL32, RPLP0, RPL15, RPLP1, RPL3	223	128	16792	2.94142	1	0.952037	82.4941
GOTERM_BP_ALL	GO:0030154~cell differentiation	58	15.978	0.0909094	OPRM1, FAM20C, SPATA31C1, CBX2, MMP2, FAM83D, GAB3, PGLYRP3, OLIG2, BAIAP2, RUNX1T1, EOMES, COL25A1, ARID1A, GRHL1, PROX1, MARK1, FOXN3, FMN1, AMIGO1, RETN, ACVR2B, BVES, EYA2, DACT2, PRDM6, PDGFRA, PIAS2, WNT9A, FZR1, LST1, SSH1, SPRR2F, COL2A1, SOX8, LLGL1, SEMA5A, LINGO1, TNFRSF1A, TYMP, GPM6A, SMOC1, CYP26B1, VWC2, MAF, ZBTB7A, TNFSF4, SPTBN5, PODXL, IFNA10, PROM1, CDKN1A, SFRP2, HOXB5, CACNA…	223	3652	16792	1.1959	1	0.952372	82.8204
GOTERM_BP_ALL	GO:0006810~transport	72	19.8347	0.092119	OPRM1, CCZ1B, GRIK3, SNCA, UBE2G2, RPL15, BAP1, RAB3IP, KCNQ4, VPS13C, RPLP0, RPLP1, RABGEF1, SERPINA1, RAB6B, LGI3, SLC43A1, SLC1A1, DDX39A, BCR, GOLT1B, BAIAP2, HNRNPA2B1, CCL4L1, ARID1A, HERC2, PKIA, NME4, AMIGO1, TMEM241, RETN, ACVR2B, BVES, GAPVD1, EYA2, CHRM3, LCA5, CA3, SNRPE, VPS29, VIP, SNAP91, MAL2, GSDMD, TMEM63A, BORCS5, LLGL1, RIMS4, SEMA5A, GPM6A, RPL32, SEC16A, RPL3, SGIP1, GUCA1B,…	223	4663	16792	1.16269	1	0.953165	83.238
GOTERM_BP_ALL	GO:0019083~viral transcription	6	1.65289	0.092506	RPL32, RPLP0, RPL15, RPLP1, RPL3, CCL4L1	223	181	16792	2.49615	1	0.952605	83.3696
GOTERM_BP_ALL	GO:0001932~regulation of protein phosphorylation	24	6.61157	0.0933019	PHLPP1, OPRM1, IRAK1, IFNA10, SNCA, CCL4L1, CCL4L2, BRAT1, PKIA, PROX1, FNIP2, FAM83D, TNFRSF1A, ACVR2B, CDKN1A, PPEF2, SFRP2, PROK1, RPLP1, PDGFRA, RABGEF1, GP1BA, XCL1, MAP2K5	223	1300	16792	1.39016	1	0.952715	83.6371
GOTERM_BP_ALL	GO:0050832~defense response to fungus	3	0.826446	0.09379	VIP, DEFA4, HTN3	223	39	16792	5.79234	1	0.952328	83.7991
GOTERM_BP_ALL	GO:0044093~positive regulation of molecular function	32	8.81543	0.0938402	VIP, FZR1, CDC14C, SNCA, LLGL1, RAB3IP, PLEKHG7, PLEKHG6, RPLP1, RABGEF1, AKIRIN2, MAP2K5, GUCA1B, TOR1AIP2, IRAK1, BCR, SPTBN5, ARHGEF39, CCL4L1, CCL4L2, DEPDC1, HERC2, PROX1, CDKN1A, ACVR2B, GAPVD1, SFRP2, MED16, PROK1, PDGFRA, XCL1, DCUN1D5	223	1840	16792	1.30957	1	0.951226	83.8157
GOTERM_BP_ALL	GO:0030278~regulation of ossification	6	1.65289	0.0942096	ACVR2B, SFRP2, SMOC1, FAM20C, IFITM5, PIAS2	223	182	16792	2.48243	1	0.950649	83.9372
GOTERM_BP_ALL	GO:0001708~cell fate specification	4	1.10193	0.0947304	EYA2, SFRP2, EOMES, OLIG2	223	82	16792	3.67319	1	0.950325	84.107
GOTERM_BP_ALL	GO:0010605~negative regulation of macromolecule metabolic process	39	10.7438	0.095874	FZR1, SNCA, UBE2G2, CBX2, SOX8, COL6A3, RABGEF1, SERPINA1, GP1BA, OLIG2, TNRC6A, AKIRIN2, MAP2K5, ENO1, MAF, ZBTB7A, TNFSF4, HNRNPA2B1, SIRT4, RUNX1T1, EOMES, SIRT5, CCL4L1, ARID1A, TLE2, DEPDC1, PKIA, PROX1, FOXN3, FNIP2, CDKN1A, ACVR2B, PPEF2, UMODL1, SFRP2, PRDM6, HIST1H3E, WNT9A, XCL1	223	2326	16792	1.26256	1	0.951025	84.474
GOTERM_BP_ALL	GO:0072210~metanephric nephron development	3	0.826446	0.0978988	FMN1, PDGFRA, SOX8	223	40	16792	5.64753	1	0.953087	85.1042
